# Supplementary material for: Genetic heterogeneity and homogeneity among orofacial cleft subtypes: genome-wide association studies in the cleft collective
Source: Hum Mol Genet. 2025 Oct 11;34(23):1934–50. doi: 10.1093/hmg/ddaf131 (PMC12627943; doi:10.1093/hmg/ddaf131)
Supplement: Supplementary_tables_-_cleft_GWAS_final_ddaf131 [file supplementary_tables_-_cleft_gwas_final_ddaf131.xlsx]

## Sheet: Table S1
Supplementary Table 1 - Case:control analysis GWAS SNP count and QQ lambda values
Cleft subtype	nSNP MAF > 5%	lambda
All cleft	5455032	1.13
Cleft lip with or without palate	5456972	1.12
non syndromic cleft lip with or without palate	5456256	1.11
Cleft lip and palate	5455112	1.09
Cleft lip only	5456261	1.05
Cleft palate only	5456087	1.09
PRS	5456872	1.02
non syndromic cleft palate	5457364	1.04

## Sheet: Table S22
Supplementary Table 2– summary of GWAS findings for case-control GWAS
Phenotype	Number of cases	Number of controls	Number of SNPs (P<5x10-8)	Independent loci
All cleft	2268	7913	375	8
Cleft lip +/- palate	1367	7913	926	20
Non syndromic cleft lip +/- palate	1084	7913	720	15
Cleft lip and palate	837	7913	406	9
Cleft lip only	530	7913	228	3
Cleft palate only	873	7913	93	2
Pierre Robin Sequence	237	7913	14	1
Non syndromic cleft palate only1	437	7913	1	1
1Excludes cases with Pierre Robin sequence
here was some overlap in significant SNPs between subgroups which means the total associations exceed 1,077 and 27, which are our total number of SNPs and independent SNPs

## Sheet: Table S3
	Supplementary Table 3 - Case-control GWAS results - lead SNPs
	rsid	chr_pos	chr_bands	All_OR	All_SE	All_CI_lower	All_CI_upper	All_P_val	CL/P_OR	CL/P_SE	CL/P_CI_lower	CL/P_CI_upper	CL/P_P_val	nsCL/P_OR	nsCL/P_SE	nsCL/P_CI_lower	nsCL/P_CI_upper	nsCL/P_P_val	CLP_OR	CLP_SE	CLP_CI_lower	CLP_CI_upper	CLP_P_val	CLO_OR	CLO_SE	CLO_CI_lower	CLO_CI_upper	CLO_P_val	CPO_OR	CPO_SE	CPO_CI_lower	CPO_CI_upper	CPO_P_val	PRS_OR	PRS_SE	PRS_CI_lower	PRS_CI_upper	PRS_P_val	nsCPO_OR	nsCPO_SE	nsCPO_CI_lower	nsCPO_CI_upper	nsCPO_P_val
1	rs61769781	1:16544626	1p36.13	1.22	0.0631392	1.10232	1.35025	0.0001219	1.39	0.0825044	1.23734	1.56149	2.89e-08	1.44	0.0932782	1.2683	1.63494	1.81e-08	1.35	0.099815	1.16788	1.56052	4.93e-05	1.45	0.12861	1.21862	1.72531	2.8e-05	0.96	0.0731815	0.826766	1.11471	0.5923	1.1	0.159658	0.827644	1.46198	0.5114	0.99	0.0910696	0.82667	1.1856	0.913
2	rs9439714	1:18976489	1p36.13	1.28	0.0454333	1.19398	1.37222	3.53e-12	1.45	0.0620907	1.33327	1.57695	4.06e-18	1.44	0.0679837	1.31273	1.57961	1.13e-14	1.47	0.0777941	1.32516	1.63067	3.34e-13	1.42	0.0930516	1.24885	1.61461	8.74e-08	1.05	0.0604075	0.938033	1.17533	0.3964	0.9987	0.101622	0.818125	1.21913	0.9898	1.07	0.0755745	0.93167	1.22887	0.3381
3	rs4112328	1:75500597	1p31.1	1.22	0.041148	1.14196	1.30338	3.73e-09	1.26	0.0519975	1.1621	1.36615	2.14e-08	1.28	0.0593995	1.16871	1.40188	1.04e-07	1.34	0.0686093	1.21205	1.48145	1.09e-08	1.14	0.0719242	1.0074	1.29006	0.03782	1.18	0.059984	1.0681	1.30363	0.00113	1.25	0.114685	1.04427	1.49626	0.01501	1.16	0.0792833	1.01456	1.32628	0.02989
4	rs66515264	1:94548110	1p22.1	1.19	0.0514781	1.09326	1.2953	5.79e-05	1.37	0.0691188	1.24101	1.5124	4.38e-10	1.36	0.0745832	1.2214	1.51433	2.06e-08	1.34	0.0832689	1.18634	1.51356	2.48e-06	1.43	0.108226	1.23286	1.65866	2.29e-06	0.92	0.0651202	0.800822	1.05691	0.2388	0.9987	0.12053	0.788324	1.26522	0.9914	0.9	0.0807541	0.754858	1.07305	0.2403
5	rs126280	1:210019824	1q32.2	1.12	0.0450638	1.03507	1.2119	0.004853	1.3	0.0608763	1.18599	1.42496	2.11e-08	1.31	0.0673454	1.18444	1.44888	1.5e-07	1.2	0.0715448	1.06766	1.34875	0.002228	1.49	0.10564	1.29669	1.71213	1.86e-08	0.85	0.0528544	0.752469	0.960172	0.008959	0.68	0.0838262	0.534043	0.865848	0.001757	0.89	0.0740799	0.756029	1.04771	0.1615
6	rs13385292	2:16726456	2p24.2	1.25	0.0455449	1.16384	1.34253	9.11e-10	1.4	0.0609436	1.2855	1.52469	1.08e-14	1.34	0.0640853	1.2201	1.47168	9.38e-10	1.38	0.0736376	1.24296	1.53215	1.58e-09	1.43	0.0953056	1.25489	1.62955	8.02e-08	1.05	0.0529512	0.95118	1.15909	0.3333	0.99	0.0805562	0.844057	1.16118	0.9017	1.08	0.0817702	0.931055	1.25277	0.3094
7	rs4952552	2:42198217	2q14.2	0.88	0.0294206	0.824184	0.939596	0.0001315	0.77	0.0338162	0.706493	0.839216	2.66e-09	0.78	0.0361549	0.71226	0.854182	8.31e-08	0.73	0.0380996	0.659017	0.808628	1.64e-09	0.86	0.0567212	0.755712	0.978679	0.02221	1.04	0.0473409	0.951231	1.13705	0.3889	1.21	0.116079	1.0026	1.46031	0.04692	0.99	0.07739	0.849364	1.15392	0.8977
8	rs6741434	2:43695148	2p21	1.16	0.0462095	1.07287	1.2542	0.0001947	1.26	0.05937	1.14885	1.38191	9.35e-07	1.36	0.0701083	1.2293	1.50459	2.45e-09	1.2	0.0694491	1.07132	1.34414	0.001631	1.36	0.0958732	1.18449	1.56151	1.29e-05	0.99	0.0440756	0.907274	1.08027	0.8214	1.09	0.114819	0.886666	1.33996	0.4133	0.88	0.0741616	0.746014	1.03805	0.1293
9	rs79482068	3:189541869	3q28	1.43	0.0889537	1.26586	1.61542	8.93e-09	1.69	0.121549	1.46779	1.94585	2.97e-13	1.66	0.132589	1.41945	1.94132	2.22e-10	1.56	0.14044	1.30766	1.86104	7.83e-07	1.9	0.196566	1.55128	2.32711	5.5e-10	1.06	0.115215	0.856612	1.31168	0.5919	1.2	0.210571	0.850771	1.69258	0.2988	0.9	0.132679	0.674148	1.20152	0.4748
10	rs1347188	4:124743259	4q28.1	1.21	0.0463772	1.12243	1.3044	6.58e-07	1.27	0.0595416	1.1585	1.39223	3.43e-07	1.32	0.0669824	1.19503	1.45804	4.47e-08	1.37	0.0774618	1.22629	1.53056	2.58e-08	1.11	0.0779383	0.967286	1.27377	0.1372	1.12	0.0642622	1.00087	1.25331	0.04825	1.02	0.105242	0.833246	1.24861	0.8478	1.21	0.0928016	1.04112	1.40627	0.01294
11	rs62390705	5:127913096	5q23.3	1.14	0.0573747	1.03291	1.25819	0.009229	1.29	0.0739575	1.15289	1.44341	8.93e-06	1.36	0.0863501	1.20086	1.54023	1.28e-06	1.12	0.0794421	0.974632	1.28705	0.1101	1.58	0.131625	1.34198	1.86024	4e-08	0.91	0.070291	0.782152	1.05875	0.2221	0.74	0.115146	0.545481	1.00388	0.05298	1.02	0.107603	0.829474	1.25429	0.8511
12	rs72823645	6:8359186	6p24.3	1.4	0.0962915	1.22344	1.60204	9.98e-07	1.24	0.109824	1.04239	1.47507	0.01515	1.36	0.127451	1.1318	1.63422	0.001034	1.27	0.1366	1.0286	1.56805	0.02627	1.21	0.165492	0.925474	1.582	0.1634	1.69	0.161058	1.40206	2.03708	3.67e-08	1.65	0.28208	1.18022	2.30678	0.003398	1.71	0.21908	1.33027	2.19812	2.82e-05
13	rs28361060	6:32303848	6p21.32	0.75	0.0373996	0.680165	0.827005	7.97e-09	0.74	0.0441079	0.658407	0.831704	4.38e-07	0.73	0.0480124	0.641709	0.830439	1.71e-06	0.74	0.055805	0.638322	0.857875	6.53e-05	0.72	0.0656406	0.602184	0.860867	0.0003142	0.76	0.0572711	0.655645	0.880965	0.0002707	0.69	0.0936319	0.528859	0.900239	0.006248	0.72	0.0729993	0.590241	0.878285	0.001195
14	rs17168736	7:136304959	7q33	1.18	0.0494043	1.08703	1.28092	7.71e-05	1.12	0.0590519	1.01004	1.24193	0.0316	1.14	0.0682047	1.01386	1.28183	0.02852	1.08	0.0686069	0.953565	1.2232	0.2257	1.19	0.0927973	1.02134	1.38652	0.0257	1.29	0.0793412	1.1435	1.45527	3.47e-05	1.02	0.115522	0.816947	1.27352	0.8612	1.56	0.125625	1.33222	1.82672	3.35e-08
15	rs12543318	8:88868340	8q21.3	1.2	0.0431619	1.11832	1.28765	4e-07	1.3	0.0550177	1.19652	1.41243	5.67e-10	1.3	0.0616385	1.18463	1.4266	3.14e-08	1.28	0.0671601	1.15491	1.41864	2.54e-06	1.34	0.0875428	1.17895	1.52305	7.47e-06	1.04	0.0521249	0.942693	1.14735	0.4339	1.03	0.102888	0.846852	1.25276	0.7673	1.01	0.0732004	0.876252	1.16416	0.8908
16	rs17242358	8:129964873	8q24.21	1.5	0.0611938	1.38473	1.62487	2.82e-23	1.92	0.0920062	1.74788	2.10907	3.36e-42	1.97	0.103905	1.77652	2.18455	8.04e-38	1.82	0.107533	1.62098	2.04345	3.85e-24	2.1	0.149217	1.82699	2.41381	1.6e-25	0.94	0.0624147	0.825293	1.07065	0.3514	0.85	0.111653	0.657061	1.09959	0.216	0.98	0.0737328	0.845634	1.13572	0.7883
17	rs7870795	9:100574120	9q22.33	0.77	0.0304351	0.712599	0.832024	3.78e-11	0.72	0.0362487	0.652345	0.794671	6.8e-11	0.72	0.0389666	0.647537	0.800572	1.28e-09	0.74	0.0448597	0.657098	0.833362	6.8e-07	0.71	0.0536929	0.61219	0.823437	5.93e-06	0.84	0.0503344	0.746918	0.944682	0.003618	0.84	0.0886636	0.683017	1.03306	0.09857	0.84	0.0668524	0.718678	0.981803	0.02847
18	rs1898349	10:118817067	10q25.3	1.21	0.0519495	1.11235	1.31623	9e-06	1.37	0.0712232	1.23728	1.51696	1.4e-09	1.39	0.079682	1.24228	1.55529	9.22e-09	1.41	0.0902417	1.24377	1.59845	7.94e-08	1.3	0.101765	1.11509	1.51557	0.0008035	0.97	0.0637238	0.852808	1.1033	0.6429	1.18	0.139168	0.936463	1.48687	0.1605	0.93	0.0904566	0.76858	1.12532	0.4556
19	rs1854110	13:80701485	13q31.1	1.19	0.041016	1.11226	1.27317	4.49e-07	1.32	0.0559626	1.21475	1.43437	5.81e-11	1.34	0.0641082	1.22006	1.47173	9.51e-10	1.47	0.0779732	1.32485	1.63105	3.78e-13	1.11	0.0699719	0.980989	1.25598	0.09782	1.01	0.0474029	0.921236	1.10732	0.8321	1.23	0.119542	1.01666	1.48811	0.03317	0.91	0.0682078	0.785669	1.05401	0.2083
20	rs10483604	14:51485195	14q22.1	1.22	0.0485924	1.12838	1.31906	5.96e-07	1.33	0.0625995	1.21279	1.45853	1.37e-09	1.36	0.0711371	1.22748	1.50683	4.14e-09	1.38	0.0798104	1.23211	1.54564	2.56e-08	1.25	0.0896063	1.08615	1.43857	0.001853	1.04	0.0615328	0.926126	1.16788	0.5074	1.03	0.124296	0.813047	1.30484	0.8065	1.02	0.0938537	0.851681	1.22158	0.8296
21	rs4901118	14:51856109	14q22.1	0.88	0.0300428	0.823043	0.940899	0.0001808	0.77	0.0333015	0.707419	0.838117	1.51e-09	0.78	0.0384879	0.708097	0.859205	4.77e-07	0.79	0.0437865	0.708676	0.880657	2.11e-05	0.73	0.0493533	0.639403	0.833434	3.24e-06	1.09	0.0583775	0.981381	1.21064	0.1076	0.98	0.110577	0.785561	1.22257	0.8579	1.1	0.0789326	0.955679	1.26612	0.1841
22	rs2600519	15:33063809	15q13.3	0.81	0.0293435	0.754481	0.869604	6e-09	0.75	0.0350416	0.684369	0.821925	7.4e-10	0.74	0.037504	0.670025	0.817283	2.83e-09	0.7	0.041371	0.623433	0.78597	1.59e-09	0.83	0.0581883	0.72344	0.952256	0.007865	0.88	0.0482466	0.79034	0.979831	0.01972	0.91	0.0963764	0.739419	1.11993	0.3732	0.9	0.0707572	0.771473	1.04994	0.1802
23	rs8044196	16:3984034	16p13.3	1.16	0.0402047	1.08382	1.24154	1.85e-05	1.33	0.0576077	1.22175	1.44784	4.58e-11	1.3	0.0618628	1.18423	1.42709	3.52e-08	1.31	0.0691177	1.1813	1.45272	3.09e-07	1.35	0.0875071	1.18893	1.53289	3.66e-06	0.95	0.0496732	0.857463	1.05252	0.3266	0.91	0.0864795	0.75535	1.09631	0.321	1.09	0.0806949	0.942777	1.26021	0.2444
24	rs12971753	19:7499238	19p13.2	0.82	0.0350512	0.754099	0.89166	3.44e-06	0.73	0.0388726	0.657651	0.810308	3.42e-09	0.72	0.0434163	0.63974	0.810329	5.1e-08	0.7	0.0467164	0.614172	0.797822	9.07e-08	0.78	0.0622104	0.66712	0.911979	0.001838	0.97	0.0625727	0.854794	1.10073	0.6368	1.07	0.121842	0.855962	1.33756	0.5524	0.93	0.0734247	0.79667	1.08564	0.358
25	rs2210119	20:6506889	20p12.3	0.87	0.0345821	0.804792	0.940491	0.0004592	0.9991	0.0478487	0.909584	1.09743	0.985	1.04	0.0549373	0.93771	1.15345	0.4578	0.9966	0.0608266	0.884235	1.12324	0.9555	1.001	0.142549	0.757207	1.32328	0.9944	0.68	0.0446799	0.597832	0.773462	4.37e-09	0.54	0.0714015	0.416717	0.699755	3.16e-06	0.77	0.0679131	0.64776	0.915308	0.003043
26	rs34753522	20:39278391	20q12	0.83	0.0298418	0.773523	0.8906	2.19e-07	0.76	0.0338056	0.696547	0.829233	6.84e-10	0.76	0.038942	0.687381	0.840291	8.51e-08	0.75	0.0420813	0.671894	0.837186	2.94e-07	0.77	0.0540212	0.671076	0.883507	0.000195	0.94	0.0550593	0.838048	1.05435	0.2908	0.99	0.100839	0.810834	1.20875	0.9214	0.95	0.0644773	0.831669	1.08517	0.4498
27	rs6018099	20:45473014	20q13.12	1.19	0.0408067	1.11265	1.27273	3.92e-07	1.3	0.0551699	1.19624	1.41276	6.32e-10	1.28	0.0595506	1.16844	1.40221	1.12e-07	1.32	0.0695498	1.19048	1.46361	1.37e-07	1.27	0.0807755	1.12115	1.43861	0.0001713	1.03	0.0571624	0.92384	1.14836	0.5943	0.99	0.0903398	0.827865	1.18389	0.9123	0.98	0.0629156	0.864128	1.11141	0.753
